# Supplementary material for: Choice of Differentiation Media Significantly Impacts Cell Lineage and Response to CFTR Modulators in Fully Differentiated Primary Cultures of Cystic Fibrosis Human Airway Epithelial Cells
Source: Cells. 2020 Sep 21;9(9):2137. doi: 10.3390/cells9092137 (PMC7565948; doi:10.3390/cells9092137)
Supplement: Supplementary file 1 [file cells-09-02137-s001.zip]

Archive with 14 entries (13 files):
- Table S1_proofs.pdf
- __MACOSX/
- __MACOSX/._Table S1_proofs.pdf
- Figures S1S2.pdf
- __MACOSX/._Figures S1S2.pdf
- Table S3.pdf
- __MACOSX/._Table S3.pdf
- Table S4.pdf
- __MACOSX/._Table S4.pdf
- Table S5.pdf
- __MACOSX/._Table S5.pdf
- Table S6.pdf
- __MACOSX/._Table S6.pdf
- Table S2 proofs.pdf
